# Supplementary material for: The Nero Lucano Pig Breed: Recovery and Variability
Source: Animals (Basel). 2021 May 7;11(5):1331. doi: 10.3390/ani11051331 (PMC8150585; doi:10.3390/ani11051331)
Supplement: Supplementary file 1 [file animals-11-01331-s001.zip]

Archive with 1 entries (1 files):
- animals-1201319-supplementary.pdf
